# Supplementary material for: Conserving Marine Forests: Assessing the Effectiveness of a Marine Protected Area for Cystoseira sensu lato Populations in the Central Mediterranean Sea
Source: Plants (Basel). 2024 Jan 6;13(2):162. doi: 10.3390/plants13020162 (PMC10819874; doi:10.3390/plants13020162)
Supplement: Supplementary file 1 [file plants-13-00162-s001.zip]

Archive with 1 entries (1 files):
- plants-2761118-supplementary.pdf
